# Supplementary material for: Inducing Energetic Switching Using Klotho Improves Vascular Smooth Muscle Cell Phenotype
Source: Int J Mol Sci. 2021 Dec 25;23(1):217. doi: 10.3390/ijms23010217 (PMC8745077; doi:10.3390/ijms23010217)
Supplement: Supplementary file 1 [file ijms-23-00217-s001.zip]

Archive with 1 entries (1 files):
- ijms-1512100-SI.pdf
